# Supplementary material for: The Fiber Optic Reel System: A Compact Deployment Solution for Tethered Live-Telemetry Deep-Sea Robots and Sensors
Source: Sensors (Basel). 2021 Apr 4;21(7):2526. doi: 10.3390/s21072526 (PMC8038450; doi:10.3390/s21072526)
Supplement: Supplementary file 1 [file sensors-21-02526-s001.zip]

Archive with 6 entries (6 files):
- Sup_Fig_1.png
- __MACOSX/._Sup_Fig_1.png
- Sup_Vid_1_FOFL tensile test.mp4
- __MACOSX/._Sup_Vid_1_FOFL tensile test.mp4
- Sup_Vid_2_FOReelS Demo Atlantis Canyon.mp4
- __MACOSX/._Sup_Vid_2_FOReelS Demo Atlantis Canyon.mp4
